# Supplementary material for: Impact of Early Fluid Balance on Long-Term Mortality in Critically Ill Surgical Patients: A Retrospective Cohort Study in Central Taiwan
Source: J Clin Med. 2021 Oct 22;10(21):4873. doi: 10.3390/jcm10214873 (PMC8584411; doi:10.3390/jcm10214873)
Supplement: Supplementary file 1 [file jcm-10-04873-s001.zip]

Archive with 1 entries (1 files):
- jcm-1408784-supplementary.pdf
